# Supplementary material for: Isolation and Identification of Pentalenolactone Analogs from Streptomyces sp. NRRL S-4
Source: Molecules. 2021 Dec 5;26(23):7377. doi: 10.3390/molecules26237377 (PMC8659275; doi:10.3390/molecules26237377)
Supplement: Supplementary file 1 [file molecules-26-07377-s001.zip]

Archive with 1 entries (1 files):
- molecules-1461968-supplementary.pdf
